# Supplementary material for: Comprehensive landscape and future perspectives of circular RNAs in colorectal cancer
Source: Mol Cancer. 2021 Feb 3;20:26. doi: 10.1186/s12943-021-01318-6 (PMC7856739; doi:10.1186/s12943-021-01318-6)
Supplement: Supplementary file 1 — Additional file 1. Expression profiling of circRNAs in colorectal cancer [212–223]. [file 12943_2021_1318_MOESM1_ESM.xlsx]

## Sheet: Sheet1
Expression profiling of circRNAs in colorectal cancer (CRC)
No.	Sources	Samples	Methods	Identified circRNAs	Differentially expressed circRNAs	Up-regulated circRNAs	Down-regulated circRNAs	Ref.
1	tissue	Cancer vs. Normal (3 : 3)	sequencing	50410	98	49	49	[212]
2	tissue	Cancer vs. Normal (20 : 20)	sequencing	/	437	326	111	[56]
3	tissue	Non-recurrent vs. Recurrent (10 : 10)	sequencing	/	103	48	55	[56]
4	tissue	Cancer vs. Normal (3 : 3)	sequencing	4735	67	36	31	[213]
5	tissue	Cancer vs. Normal (4 : 4)	sequencing	21458	448	394	54	[214]
6	tissue	Cancer vs. Normal (6 : 6)	sequencing	7950	74	/	/	[112]
7	tissue	Cancer with liver metastases vs. Cancer without liver metastases (3 : 3)	sequencing	66855	113	92	21	[57]
8	tissue	Cancer vs. Normal (3 : 3)	sequencing	/	23	3	20	[215]
9	tissue	Cancer vs. Normal (6 : 6)	sequencing	1812	85	11	74	[216]
10	tissue	Cancer vs. Normal (4 : 4)	microarray	162351	13,198	6697	6501	[54]
11	tissue	Cancer vs. Normal (6 : 6)	microarray	/	892	412	480	[217]
12	tissue	Cancer vs. Normal (10 : 10)	microarray	4012	316	171	145	[176]
13	tissue	Cancer vs. Normal (10 : 10)	microarray	~5,000	126	110	16	[162]
14	tissue	Cancer vs. Normal (4 : 4)	microarray	5396	334	198	136	[218]
15	tissue	Cancer vs. Normal (6 : 6)	microarray	/	265	99	166	[41]
16	tissue	Cancer vs. Normal (4 : 4)	microarray	/	10245	6264	3981	[219]
17	tissue	Cancer with lung metastases vs. Cancer without lung metastases (3 : 3)	microarray	/	431	192	239	[58]
18	tissue	Cancer vs. Normal (3 : 3)	microarray	2608	379	136	243	[220]
19	tissue	Cancer vs. Normal (6 : 6)	microarray	/	892	412	480	[221]
20	tissue	Cancer vs. Adenoma vs. Normal (5 : 5 : 5)	sequencing	/	84	25	59	[174]
21	tissue	Cancer vs. Normal (2 : 2)	sequencing	21827	76	33	43	[222]
22	tissue	Cancer vs. Normal (4 : 4)	sequencing	21458	448	394	54	[214]
23	tissue	Cancer vs. Normal (8 : 8)	sequencing	31557	46	5	41	[55]
24	tissue	Cancer vs. Normal (5 : 5)	microarray	11245	1075	558	517	[177]
25	tissue	Cancer vs. Normal (3 : 3)	microarray	6719	208	95	113	[175]
26	tissue	Cancer vs. Normal (5 : 5)	microarray	3314	257	139	118	[136]
27	mouse tissue	Cancer with liver metastases vs. Cancer without liver metastases (3 : 3)	sequencing	136898	581	25	556	[60]
28	mouse tissue	Cancer vs. Normal (3 : 3)	sequencing	3069	234	126	108	[59]
29	cell	Seven CRC cell lines (LoVo, SW480, HCT116, SW620, HT29, HCT8, and DLD1) vs. Normal colon epithelial cell line (FHC)	sequencing	/	112	/	/	[61]
30	cell	SW480 vs. SW620 vs. NCM460	sequencing	33962	2919	/	/	[62]
31	cell	KRAS mutant cells (DLD-1 and DKO-1) vs. KRAS wild-type cells (DKs-8)	sequencing	6,827~ 13,565	1620	/	/	[34]
32	cell	5-FU- and oxaliplatin- based chemoresistant cells vs. Parental cells (HCT116)	microarray	13617	1505	773	732	[64]
33	cell	5-FU-based chemoradiation resistance cells vs. Parental control (HCT116)	microarray	3731	71	47	24	[63]
34	cell	Doxorubicin treated cells vs. Untreated cells (HCT116, RKO and SW48)	sequencing	/	52	46	6	[125]
35	cell	Hsp90 inhibitor SNX-2112 treated cells vs. Untreated cells (Caco-2)	sequencing	/	967	676	291	[223]
36	plasma	Cancer vs. Normal (4 : 4)	microarray	/	204	178	26	[65]
37	serum exosomes	Cancer vs. Normal (50 : 50)	sequencing	1924	122	100	22	[71]
38	plasma exosomes	Cancer vs. Normal (5 : 5)	microarray	/	3864	1889	1975	[66]
39	cell exosomes	FOLFOX-resistant cells vs. Parental cells (HCT116)	microarray	/	139	105	34	[67]
