# Supplementary material for: Comprehensive landscape and future perspectives of circular RNAs in colorectal cancer
Source: Mol Cancer. 2021 Feb 3;20:26. doi: 10.1186/s12943-021-01318-6 (PMC7856739; doi:10.1186/s12943-021-01318-6)
Supplement: Supplementary file 2 — Additional file 2. Biological functions and molecular mechanisms of circRNAs in colorectal cancer [224–261]. [file 12943_2021_1318_MOESM2_ESM.xlsx]

## Sheet: Sheet1
The biological functions and molecular mechanisms of circRNAs in colorectal cancer (CRC)
No.	circBase ID	Alias/Gene symbol	Position	Spliced length	Deregulation	Functions	Mechanisms	Ref.
1	hsa_circ_0140388	circHUWE1	chrX	589	up	promotes cell proliferation, migration and invasion	by sponging miR-486	[224]
2	hsa_circ_0138414	circDENND4C	chr9	489	up	facilitates cell proliferation, migration and glycolysis	through regulating GLUT1 by sponging miR-760	[81]
3	hsa_circ_0137008	PREX2	chr8	503	down	reduces cell viability, colony formation ability, and suppresses cell proliferation, migration, invasion and epithelial-mesenchymal transition (EMT)	by acting as a microRNA-338-5p sponge	[95]
4	hsa_circ_0136666	PRKDC	chr8	477	up	promotes cell proliferation, migration, invasion, and suppresses the arresting of cells in the G0/G1 phase	via the miR-136/SH2B1 axis	[61]
5	hsa_circ_0136666	PRKDC	chr8	477	up	induces 5-FU resistance, and enhances cell colony formation and invasion abilities	via activating wnt/β-catenin pathway by regulating miR-375 and FOXM1	[101]
6	hsa_circ_0136666	PRKDC	chr8	477	up	promotes the proliferation and glycolysis and inhibited the apoptosis of CRC cells	via miR-383/CREB1 axis	[225]
7	hsa_circ_0128846	ZFR	chr5	2698	up	promotes the progression of CRC in vivo and SW480 and HCT116 cell phenotypes in vitro	by decreasing the expression of miR-1184, thereby increasing AJUBA expression and inactivating Hippo/YAP signalling	[226]
8	hsa_circ_0127801	circLMNB1	chr5	659	up	facilitates cell proliferation, migration and invasion, and suppresses cell cycle arrest and apoptosis	downregulated E-cadherin, Bax and caspase-3 expression, and upregulated MMP2, MMP-9, and N-cadherin expression	[164]
9	hsa_circ_0104631	IREB2	chr15	1437	up	enhances cell growth and metastasis abilities	by regulating PTEN/Akt/mTOR signaling pathway	[168]
10	hsa_circ_0095155	circRNA CBL.11	chr11	510	down	supresses the proliferation of cells and inhibits carbon ion radioresistance	via regulating YWHAE expression by sponging miR-6778-5p	[111]
11	hsa_circ_0079993	POLR2J4	chr7	1290	up	promotes the proliferation of cells	through the miRNA-203a-3p.1/CREB1 axis	[227]
12	hsa_circ_0079662	HOXA9	chr7	2057	up	induces chemotherapy drug oxaliplatin resistance through the TNF-α pathway	as a ceRNA binding with hsa-mir-324-5p, and regulating target gene HOXA9	[105]
13	hsa_circ_0074169	circCTNNA1	chr5	604	up	promotes colon cancer cell proliferation, migration, and invasion	via the circCTNNA1/miR-149-5p/FOXM1 axis	[228]
14	hsa_circ_0072088	hsa_circRNA_103809/circZFR	chr5	693	down	suppresses the cell proliferation and migration	through the miR-532-3P/FOXO4 axis	[229]
15	hsa_circ_0071589	FAT1	chr4	743	up	promotes cell proliferation, invasion and migration	via miR-600/EZH2 axis	[230]
16	hsa_circ_0069313	circPACRGL	chr4	2073	up	promotes cell proliferation, migration and invasion, as well as differentiation of N1 to N2 neutrophils	via miR-142-3p/miR-506-3p-TGF-β1 axis	[231]
17	hsa_circ_0067835	circIFT80	chr3	734	up	promotes cell growth	via a miR-1236-3p/HOXB7 axis	[66]
18	hsa_circ_0060745	CSE1L	chr20	298	up	promotes cell proliferation and metastasis	via modulation of miR-4736/CSE1L signaling	[133]
19	hsa_circ_0058514	circAGFG1	chr2	527	up	promotes cell proliferation, migration, invasion, and stemness, while inhibits cell apoptosis	by sponging miR-4262 and miR-185-5p to modulate YY1/CTNNB1 axis and activate Wnt/β-catenin pathway	[232]
20	hsa_circ_0056618	SPOPL	chr2	478	up	promotes cell proliferation, migration and angiogenesis	through sponging with miR-206 and upregulating CXCR4 and VEGF-A	[87]
21	hsa_circ_0055625	DUSP2	chr2	1089	up	promotes cell proliferation and metastasis	through regulating ITGB8 expression via downregulating miR-106b expression	[218]
22	hsa_circ_0053277	NRBP1	chr2	724	up	promotes cell proliferation, migration and EMT	by sponging miR-2467-3p to upregulate MMP14 expression	[233]
23	hsa_circ_0045890	has_circRNA_102209/ PGS1	chr17	1408	up	promotes the proliferation, migration, invasion, and EMT of CRC cells, whereas inhibits cell cycle arrest at G0/G1 phase and cell apoptosis	through miR-761-mediated Ras and Rab interactor 1 signaling	[234]
24	hsa_circ_0043278	circTADA2A	chr17	250	down	inhibits the glycolysis and cell cycle and potentiate the apoptosis of CRC cells	via miR-374a-3p/KLF14 axis	[235]
25	hsa_circ_0031250	circPRMT5/circRNA_101320	chr14	327	up	promotes proliferation of cells	by sponging miR-377 to induce E2F3 expression	[236]
26	hsa_circ_0027492	circMDM2	chr12	510	up	promotes cell cycle (G1-S) progression	through decreasing basal p53 levels, reducing expression of several direct p53 targets, increasing retinoblastoma protein (Rb) phosphorylation	[125]
27	hsa_circ_0026782	circITGA7	chr12	256	down	suppresses proliferation of cells	by sponging miR-3187-3p and increasing ASXL1 expression	[90]
28	hsa_circ_0026782	circITGA7	chr12	256	down	suppresses the proliferation and migration of cells	through binding to miR-370-3p, suppressing the Ras signaling pathway and promoting the transcription of ITGA7	[89]
29	hsa_circ_0026344	ACVRL1	chr12	2603	down	restrains cell migration, invasion and EMT process	via miR-183 repressing Wnt/β-catenin signalling	[94]
30	hsa_circ_0026344	ACVRL1	chr12	2603	down	decreases the proliferation and invasion of cells while promotes cell apoptosis	as a miRNA sponge for miR-21/miR-31	[93]
31	hsa_circ_0023404	circRNA_100876/RNF121	chr11	180	up	promotes cell proliferation and migration, and inhibits cell apoptosis	via alterring the apoptosis-related and epithelial-mesenchymal transition (EMT)-related proteins by targeting microRNA-516b (miR-516b)	[237]
32	hsa_circ_0021977	PSMC3	chr11	502	down	suppresses cell proliferation, migration, and invasion	via miR-10b-5p/p21&p53 regulatory axis	[179]
33	hsa_circ_0020397	DOCK1	chr10	2738	up	enhances cell viability and invasion ability and inhibites cell apoptosis	by promoting the expression of miR-138 target genes TERT and PD-L1	[238]
34	hsa_circ_0014717	CCT3	chr1	516	down	suppresses cell proliferation and colony formation, as well as induces cell cycle G0/G1 phase arrest	through upregulating p16 expression	[72]
35	hsa_circ_0014130	circPIP5K1A	chr1	724	up	improves cell viability and promotes cell invasion and migration	via miR-1273a augmenting the expression of AP-1 but attenuating the expression of IRF-4, CDX-2, and Zic-1	[239]
36	hsa_circ_0013339	circRNA_100290/SLC30A7	chr1	473	up	promotes cell proliferation, migration and invasion, but inhibites cell apoptosis	via a novel regulatory loop of circRNA_100290/miR-516b/FZD4/Wnt/β-catenin	[134]
37	hsa_circ_0010522	circ_133/RAP1GAP	chr1	237	up	hypoxia-derived exosomal circ-133 is transported into normaxic cancer cells and promotes cell migration	by acting on miR-133a/GEF-H1/RhoA axis	[240]
38	hsa_circ_0009361	GNB1	chr1	191	down	inhibits the proliferation, EMT, migration, and invasion of cells	via up-regulating the expression of APC2 and inhibiting the activity of the Wnt/β-catenin pathway by competitively combining with miR-582	[73]
39	hsa_circ_0008717	circABCB10	chr1	724	up	suppresses cell ferroptosis and apoptosis	by regulating the miR-326/CCL5 axis	[241]
40	hsa_circ_0008558	circLONP2	chr16	554	up	enhances invasion and metastasis	via modulating the maturation and exosomal dissemination of microRNA-17, through recruiting DGCR8 and Drosha complex in DDX1-dependent manner	[118]
41	hsa_circ_0008383	circRNA_104916/NEK6	chr9	651	down	induces cell apoptosis and G2/M phase arrest and inhibits proliferation, migration and invasion of cells	by activating apoptosis pathway and cyclin proteins and inhibiting the EMT	[163]
42	hsa_circ_0008285	CDYL	chr6	667	down	decreases cell viability, migration and invasion abilities, and promotes apoptosis	via repressing miR-150-5p	[91]
43	hsa_circ_0008285	CDYL	chr6	667	down	inhibits CRC cell proliferation and migration	by suppressing the PI3K/AKT pathway via the miR-382-5p/PTEN axis	[92]
44	hsa_circ_0007874	circMTO1	chr6	318	down	inhibits cell proliferation and invasion	via regulating Wnt/β-catenin signaling pathway	[167]
45	hsa_circ_0007534	DDX42	chr17	400	up	promotes cell proliferation, colony formation, migration, invasion, and glycolysis	by regulating miR-613/SLC25A22 axis	[82]
46	hsa_circ_0007380	circNSUN2/circRNA_103783	chr5	178	up	accelerates cell invasion and liver metastasis	by forming a circNSUN2/IGF2BP2/HMGA2 RNA-protein ternary complex in the cytoplasm	[140]
47	hsa_circ_0007334	circMBOAT2	chr2	224	up	promotes the proliferation, migration, and invasion of CRC cells	by competitively binding to miR-519d-3p and targeting TROAP	[242]
48	hsa_circ_0007331	circACAP2	chr3	232	up	promotes cell proliferation, migration and invasion	via the circRNA-ACAP2/hsa-miR-21-5p/Tiam1 regulatory feedback circuit	[243]
49	hsa_circ_0007294	circANKS1B	chr12	459	up	promotes cell migration and invasion	by acting as a molecular sponge of miR-149 to modulate FOXM1 and Slug protein levels	[244]
50	hsa_circ_0007142	DOCK1	chr10	427	up	increases the proliferation, migration, and invasion of cells	through targeting miR-103a-2-5p	[217]
51	hsa_circ_0007142	DOCK1	chr10	427	up	promotes cell proliferation, colony formation, migration, and invasion in CRC cells	by modulating CDC25A expression via miR-122-5p	[245]
52	hsa_circ_0006990	circVAPA	chr18	338	up	promotes cell cycle progression, migration, invasion and glycolysis	by modulating miR-125a/CREB5 axis	[75]
53	hsa_circ_0006990	circVAPA	chr18	338	up	promotes cell proliferation, migration, invasion, and inhibits apoptosis	by sponging miR-101	[74]
54	hsa_circ_0006916	circHOMER1	chr5	522	up	enhances cell viability and aerobic glycolysis, inhibits cell apoptosis	by regulating miR-138-5p/HEY1 axis	[83]
55	hsa_circ_0005963	ciRS-122/TMEM128	chr4	410	up	promotes glycolysis to induce chemoresistance	through the miR-122-PKM2 axis	[37]
56	hsa_circ_0005615	NFATC3	chr16	1135	up	promotes cell proliferation and cell cycle acceleration	as competing endogenous RNA (ceRNA) of miR-149-5p to release TNKS and activated Wnt/β-catenin pathway	[136]
57	hsa_circ_0005273	circPTK2	chr8	357	up	promotes EMT of cells	by binding to vimentin protein on sites Ser38, Ser55 and Ser82	[137]
58	hsa_circ_0005100	circFMN2	chr1	612	up	promotes cell proliferation and migration	by regulating the miR-1182/hTERT signaling pathways	[177]
59	hsa_circ_0005075	EIF4G3	chr1	205	up	enhances the proliferation, migration, and invasion capacities of cells	through activating Wnt/β-catenin pathway	[78]
60	hsa_circ_0004680	circCCT3	chr1	211	up	contributes to CRC metastasis	via miR-613/WNT3 or miR-613/VEGFA	[246]
61	hsa_circ_0004277	WDR37	chr10	161	up	restrains cell apoptosis and accelerates cell proliferation	by sponging miR-512-5p to upregulate the expression of PTMA	[247]
62	hsa_circ_0003854	hsa_circRNA_102958/PER2	chr2	467	up	promotes cell growth, migration and invasion	through miR-585/CDC25B axis	[248]
63	hsa_circ_0003602	circSAMRCC1	chr3	863	up	enhances CRC cell viability and promotes metastasis/ promotes cell proliferation, migration and invasion	through a circSMARCC1/miR-140-3p/MMPs axis	[249]
64	hsa_circ_0002360	circRUNX1	chr21	297	up	promotes cell proliferation and migration and inhibites cell apoptosis	by targeting the miR-145-5p/IGF1 signaling pathway	[250]
65	hsa_circ_0002211	circDDX17	chr22	927	down	enhances 5-Fu sensitivity and impedes CRC development	by regulating miR-31-5p/KANK1 axis	[103]
66	hsa_circ_0001955	hsa_circ_101555/CSNK1G1	chr15	815	up	stimulates cell proliferation, suppresses apoptosis and improves the DNA repair capacity of cells	as a competing endogenous RNA of miR-597-5p to up-regulate CDK6 and RPA3 expression	[176]
67	hsa_circ_0001946	ciRS-7/CDR1as/CDR1	chrX	1485	up	not alter cell growth or invasion ability, but increases cell surface PD-L1 levels	by increasing the expression levels of CMTM4 and CMTM6 through microRNA-7-independent mechanisms	[172]
68	hsa_circ_0001946	ciRS-7/CDR1as/CDR1	chrX	1485	up	promotes cell proliferation and invasion	via blocking miR-7 and positively regulating EGFR and IGF-1R	[170]
69	hsa_circ_0001946	ciRS-7/CDR1as/CDR1	chrX	1485	up	promotes cell proliferation, migration, invasion and inhibits cell apoptosis	through activating EGFR/RAF1/MAPK pathway via suppression of miR-7 activity	[46]
70	hsa_circ_0001946	ciRS-7/CDR1as/CDR1	chrX	1485	up	stimulates the EMT pathway and markedly promotes CRC cell growth, migration, and invasion	by sponging miR-135a-5p	[171]
71	hsa_circ_0001900	circCAMSAP1	chr9	425	up	promotes the malignant behavior of CRC	via the miR-328-5p/E2F1 Axis	[55]
72	hsa_circ_0001846	circUBAP2	chr9	747	up	promotes the cell proliferation, migration, and invasion of CRC	by sponging miR-199a to upregulate VEGFA	[251]
73	hsa_circ_0001821	circPVT1/TCONS_00015354	chr8	410	up	promotes metastasis	via miR-145 sponging	[252]
74	hsa_circ_0001806	CSPP1	chr8	432	up	promotes the stemness of CRC cells, as evident by increasing sphere-formation ability, ALDH1 activity and stemness marker expression while had no effect on cell viability	via upregulating COL1A1 expression in a miR-193-5p-dependent manner	[253]
75	hsa_circ_0001461	circFAT1	chr4	3283	up	promotes cell proliferation, cycle, and glycolysis as well as suppresses apoptosis	via upregulating UHRF1 through targeting miR-520b and miR-302c-3p	[84]
76	hsa_circ_0001445	circSMARCA5	chr4	269	down	inhibites CRC cell proliferation, migration and invasion	via downregulating miR-39-3p and upregulating ARID4B	[254]
77	hsa_circ_0001313	circCCDC66	chr3	468	up	promotes cell survival, suppresses oxaliplatin-induced apoptosis and, thus, results in the development of oxaliplatin-resistance	via upregulating of a subset of genes by sponging circCCDC66-associated miRNAs	[104]
78	hsa_circ_0001313	circCCDC66	chr3	468	up	enhances proliferative ability, but inhibits apoptosis of colon cancer cells	via miRNA-510-5p/AKT2 axis	[113]
79	hsa_circ_0001313	circCCDC66	chr3	468	up	improves cell viability, colony formation rate and reduces caspase-3 activity of cells under irradiation	by negatively regulating miR-338-3p	[114]
80	hsa_circ_0001313	circCCDC66	chr3	468	up	promotes cell proliferation, migration, invasion, and anchorage-independent growth	as miRNA sponge to protect the MYC mRNA from the attack of miRNA-33b and miR-93	[112]
81	hsa_circ_0001178	USP25	chr21	223	up	facilitates the invasion and metastasis of CRC	through upregulating ZEB1 via sponging multiple miRNAs	[119]
82	hsa_circ_0000977	circNOL10	chr2	562	down	constrains proliferation, cell-cycle progression, migration, and invasion of CRC cells	via regulating KLF9 expression by sponging miR-135a/b-5p	[255]
83	hsa_circ_0000896	circFARSA	chr19	338	up	promotes the proliferation, migration, and invasion of CRC cells	through regulating the miR-330-5p/LASP1 axis	[256]
84	hsa_circ_0000848	circSMAD7	chr18	264	down	inhibits cell migration and invasion	by suppressing the EMT process	[165]
85	hsa_circ_0000826	ANKRD12	chr18	994	up	increases the malignant phenotypes, tumor formation, and metastasis capability of CRC cells	hsa_circ_0000826 was induced by the hypoxia in CRC	[126]
86	hsa_circ_0000759	circACC1/hsa_circ_001391/ACACA	chr17	383	up	modulates both fatty acid β-oxidation and glycolysis, resulting in profound changes in cellular lipid storage and enhancing cell growth	via stabilizing and promoting the enzymatic activity of the AMPK holoenzyme by forming a ternary complex with the regulatory β and γ subunits	[80]
87	hsa_circ_0000677	circABCC1	chr16	1776	up	contributes to cell stemness, sphere formation, and metastasis	by activating the Wnt/β-catenin pathway	[76]
88	hsa_circ_0000615	circZNF609	chr15	874	down	inhibits cell proliferation and induces apoptosis	through upregulating expression of the pro-apoptotic protein, Bax, down-regulating the expression of the anti-apoptotic protein, Bcl-2, and upregulating p53	[97]
89	hsa_circ_0000615	circZNF609	chr15	874	up	promotes cell migration	through regulateing Gli1 expression via microRNA-150	[96]
90	hsa_circ_0000598	hsa_circ_001680/B2M	chr15	83	up	enhances cell proliferation and migration capacity, promotes the cancer stem cell (CSC) population and induces irinotecan therapeutic resistance	by regulating the miR-340 target gene BMI1	[102]
91	hsa_circ_0000523	circ_006229/METTL3	chr14	623	down	suppresses proliferation and induces apoptosis of cells	as a sponge of miR-31 and inhibiting the activation of Wnt/β-catenin signaling pathway indirectly	[135]
92	hsa_circ_0000512	RPPH1	chr14	154	up	promotes cell viability and colony formation and inhibits the cell cycle arrest at the G0/G1 phase and cell apoptosis in CRC	by regulating miR-296-5p/RUNX1 Axis	[257]
93	hsa_circ_0000423	circPPP1R12A	chr12	1138	up	promotes the proliferation, migration and invasion abilities of cells	via encoding a functional protein and activating Hippo-YAP signaling pathway	[162]
94	hsa_circ_0000372	circAPLP2	chr11	298	up	promotes cell proliferation, migration, and invasion, whereas suppresses cell apoptosis	through regulating miR-485-5p/FOXK1 axis	[258]
95	hsa_circ_0000372	circAPLP2	chr11	298	up	promotes the cell proliferation, migration and invasion and inhibits the cell apoptosis	by targeting miR-101-3p to activate the Notch signalling pathway	[259]
96	hsa_circ_0000284	circHIPK3	chr11	1099	up	promotes cells migration, invasion and proliferation	via modulating of miR-1207-5p/FMNL2 signal	[51]
97	hsa_circ_0000284	circHIPK3	chr11	1099	up	promotes CRC growth and metastasis	by sponging miR-7 and increasing the expression levels of miR-7 targeting proto-oncogenes (FAK, IGF1R, EGFR, YY1)	[50]
98	hsa_circ_0000218	DCLRE1C	chr10	70570	up	enhances the proliferation and metastasis	by regulating miR-139-3p/RAB1A axis	[260]
99	/	circRNA_101951	/	/	up	promotes cell proliferation, colony formation, migration, invasion	by regulating the KIF3A-mediated EMT pathway	[166]
100	/	circFBXW7	chr4	/	down	suppresses cell proliferation,migration and invasion	through NEK2, mTOR, and PTEN signaling pathways	[169]
101	/	circLgr4/hsa_circ_02276	/	/	up	promotes CSC self-renewal, colorectal tumorigenesis and invasion	via encoding a peptide interacting with and activating Lgr4, which further promotes the activation of Wnt/β-catenin signaling	[85]
102	/	circCTIC1/hsa_circRNA_103809	/	/	up	promotes the self-renewal of tumor-initiating cells (TICs)	through interacting with NURF complex, recruiting NURF complex onto c-Myc promoter and finally droving the transcriptional initiation of c-Myc	[86]
103	/	cirITCH	chr20	/	down	plays an inhibitory role in CRC	by increasing the level of ITCH, which is involved in the inhibition of the Wnt/β-catenin pathway	[261]
104	/	circ_001971	chr6	/	up	modulates CRC cell proliferation, invasion, and angiogenesis	by targeting VEGFA via miR-29c-3p	[88]
