# Supplementary material for: Comprehensive landscape and future perspectives of circular RNAs in colorectal cancer
Source: Mol Cancer. 2021 Feb 3;20:26. doi: 10.1186/s12943-021-01318-6 (PMC7856739; doi:10.1186/s12943-021-01318-6)
Supplement: Supplementary file 3 — Additional file 3. Clinical significance of dysregulated circRNAs in colorectal cancer [262–265]. [file 12943_2021_1318_MOESM3_ESM.xlsx]

## Sheet: Sheet1
Clinical significances of dysregulated circRNAs in colorectal cancer (CRC)
No.	circBase ID	Alias/Gene symbol	Dysregulation	Clinicopathological association	Diagnostic value	Prognostic value	Ref.
1	hsa_circ_0045890	has_circRNA_102209/ PGS1	upregulated	histology grade, liver metastasis	/	OS	[234]
2	hsa_circ_0082182	FAM71F2	upregulated	lymph node metastasis	diagnosing CRC (AUC=0.7371)	presented a significant difference between preoperative and postoperative stages	[65]
3	hsa_circ_0049487	CNN1	downregulated	predicting the transition from colonic adenoma to cancer	diagnosing CRC (AUC=0.809) or adenoma (AUC=1)	/	[174]
4	hsa_circ_0035445	ALDH1A2	downregulated	TNM stage	diagnosing CRC (AUC=0.7028)	presented a significant difference between preoperative and postoperative stages	[65]
5	hsa_circ_0007444	RHOBTB3	downregulated	transition from colonic adenoma to cancer	diagnosing CRC (AUC=0.771) or adenoma (AUC=0.682)	/	[174]
6	hsa_circ_0006990	circVAPA	upregulated	lymphovascular invasion, depth of invasion, lymph node metastasis, distant metastasis, and TNM stage	diagnosing CRC (AUC=0.724)	/	[74]
7	hsa_circ_0005075	EIF4G3	upregulated	histology differentiation, depth of invasion, TNM stage	/	OS and DFS; an independent factor (HR = 3.237 for OS, HR = 3.452 for DFS)	[78]
8	hsa_circ_0004277	WDR37	upregulated	TNM stage and tumor size	/	OS	[247]
9	hsa_circ_0001649	SHPRH	downregulated	pathological differentiation	diagnosing CRC (AUC=0.857)	/	[262]
10	hsa_circ_0001313	CCDC66	upregulated	tumor size, differentiation grade	/	/	[113]
11	hsa_circ_0000711	NFATC3	downregulated	no difference (such as age, gender, diameter, differentiation, invasion, lymph node metastasis, clinical stage, distant metastases, location, perineural invasion, and CEA and CA19-9 levels)	diagnosing CRC (AUC=0.81)	OS; an independent factor (HR=2.409)	[263]
12	hsa_circ_0000567	SETD3	downregulated	tumor size, lymph metastasis, distal metastasis, and TNM stage	diagnosing CRC (AUC=0.8653)	/	[264]
13	hsa_circ_0000370	FLI1	upregulated	lymph node metastasis	diagnosing CRC (AUC=0.8152)	/	[65]
14	hsa_circ_0066875	TIMMDC1	downregulated	transition from colonic adenoma to cancer	diagnosing CRC (AUC=0.806) or adenoma (AUC=0.907)	/	[174]
15	four-circRNA-based classifier (hsa_circ_0122319, hsa_circ_0087391, hsa_circ_0079480, hsa_circ_0008039)	PLOD2, AGTPBP1, ISPD, PRKAR1B	upregulated	postoperative recurrence	diagnosing postoperative recurrence (AUC=0.85)	DFS and OS	[56]
16	hsa_circ_0001946	ciRS-7/CDR1as/CDR1	upregulated	T4 disease and II~IV stage, lymph node involvement and distant metastasis	/	OS; an independent factor (HRs for death=1.8689 and 2.7262, respectively)	[46]
17	hsa_circ_0000615	circZNF609	downregulated	tumor diameter	diagnosing CRC (AUC=0.767)	/	[97]
18	hsa_circ_0043278	circTADA2A	downregulated	tumor size, pT stage and distant metastasis	/	/	[235]
19	hsa_circ_0000848	circSMAD7	downregulated		/	OS	[165]
20	hsa_circ_0002360	circRUNX1	upregulated	lymph node metastasis, distant metastasis and TNM stage	/	/	[250]
21	hsa_circ_0001178	USP25	upregulated	liver metastasis	diagnosing liver metastases (AUC=0.945)	/	[57]
22	hsa_circ_0000826	ANKRD12	upregulated	liver metastasis	diagnosing liver metastases (AUC=0.816)	/	[57]
23	hsa_circ_0136666	circPRKDC	upregulated	TNM grades, lymph node metastasis and tumor size		5-Fluorouracil chemoresistance	[101]
24	hsa_circ_0101802	circPNN	upregulated	no significant associations (such as age, sex, location, TNM stage, tumor size, lymph node metastasis)	diagnosing CRC (AUC=0.855); distinguishing patients with early-stage CRC from normal healthy individuals (AUC=0.854); distinguishing patients with lymph node metastasis (AUC= 0.554 )	/	[71]
25	hsa_circ_0007380	circNSUN2/circRNA_103783	upregulated	lymph node metastasis	/	OS	[140]
26	hsa_circ_0007334	circMBOAT2	upregulated	distant metastasis, pTNM stage, and lymphovascular invasion	diagnosing CRC (AUC=0.750)	OS; an independent factor (HR = 2.27)	[242]
27	hsa_circ_0008558	circLONP2	upregulated	tumor metastasis and clinical stage	/	OS; an independent factor (HR=3.86)	[118]
28	hsa_circ_0026782	circITGA7	downregulated	tumour size, lymph metastasis, distant metastasis and TNM stage	diagnosing CRC (AUC=0.8791)	/	[89]
29	hsa_circ_0067835	circIFT80	upregulated	tumor stage, distant metastasis, and tumor size	/	/	[66]
30	hsa_circ_0140388	circHUWE1	upregulated	lymphovascular invasion, lymph node metastasis, distant metastasis, and TNM stage	diagnosing CRC (AUC=0.732)	/	[224]
31	hsa_circ_0000284	circHIPK3	upregulated	T status of tumor, lymph node metastasis, distant metastasis, and clinical stage	/	OS; an independent factor (hazard ratio [HR] = 2.75)	[50]
32	hsa_circ_0005100	circFMN2	upregulated	tumor size, tumor stage, distant metastasis, and TNM stage	/	/	[177]
33	hsa_circ_0000896	circFARSA	upregulated	tumor size, lymph node metastasis	/	OS	[256]
34	hsa_circ_0022382	circFADS2	upregulated	tumor size, differentiation grade, depth of invasion, lymphatic metastasis, distant metastasis, and TNM stage	/	predicting OS (AUC=0.803); an independent predictor ( RR=6.228);	[175]
35	hsa_circ_0002211	circDDX17	downregulated	lymphovascular invasion, depth of invasion, lymph node metastasis, distant metastasis, and TNM stage	/	/	[214]
36	hsa_circ_0074169	circCTNNA1	upregulated	TNM stage	/	OS	[228]
37	hsa_circ_0001313	CCDC66	upregulated	be elevated in the pre-cancerous polyp tissues and became higher in the tumorous tissues	diagnosing CRC (AUC=0.8843)	OS	[112]
38	hsa_circ_0001900	circCAMSAP1	upregulated	TNM stage	/	predicting OS (AUC=0.75); an independent factor (HR=3.39)	[55]
39	hsa_circ_0005615	NFATC3	upregulated	T stage	/	OS; an independent factor (HR = 2.176)	[136]
40	hsa_circ_0060745	CSE1L	upregulated	clinical stage, nodal (N) classification, metastasis (M) classification, and liver metastasis	diagnosing CRC (AUC=0.8442)	survival time	[133]
41	hsa_circ_0026344	ACVRL1	downregulated	stage III-IV, lymphoid node metastatic	/	OS	[93]
42	/	circ_001971	upregulated	TNM stages and lymphatic metastasis	diagnosing CRC (AUC=0.788)	predicting OS (AUC=0.792); an independent factor (HR=6.456)	[88]
43	hsa_circ_0008285	CDYL	downregulated	tumor size, lymphatic metastasis, and TNM stage	/	/	[92]
44	hsa_circ_0007142	DOCK1	upregulated	tumor size, lymphatic metastasis, distal metastasis and TNM stage	/	/	[245]
45	hsa_circ_0002138	USP3	downregulated	age	diagnosing CRC (AUC=0.7249)	/	[265]
46	hsa_circ_0001946	ciRS-7/CDR1as/CDR1	upregulated	tumor size, histologic grade, N stage, TNM stage, and CEA level	/	OS	[171]
47	hsa_circ_0000218	DCLRE1C	upregulated	T staging and local lymph node metastasis	/	/	[260]
48	hsa_circ_0001946	ciRS-7/CDR1as/CDR1	upregulated	sex, tumor size, primary pT stage 3/4, and primary pN stage 1/2	/	OS; an independent factor (HR =1.799)	[170]
49	hsa_circ_0005273	circPTK2	upregulated	lymph node or distal metastases	diagnosing node (AUC =0.7249) or distal metastases (AUC =0.7865)	OS	[137]
TNM= tumor-node-metastasis, CEA= carcinoembryonic antigen, CA 19-9= carbohydrate antigen 19-9, AUC= area under the curve, OS= overall survival, DFS= disease free survival, HR= hazard ratio.
