# Supplementary material for: Comprehensive landscape and future perspectives of circular RNAs in colorectal cancer
Source: Mol Cancer. 2021 Feb 3;20:26. doi: 10.1186/s12943-021-01318-6 (PMC7856739; doi:10.1186/s12943-021-01318-6)
Supplement: Supplementary file 5 — Additional file 5. Network of circRNA-miRNA-mRNA interactions in colorectal cancer. [file 12943_2021_1318_MOESM5_ESM.xlsx]

## Sheet: Sheet1
Network of circRNA-miRNA-mRNA interactions in colorectal cancer (CRC)
No.	circBase ID	Alias/Gene symbol	miRNAs	mRNAs	Ref.
1	hsa_circ_0060745	CSE1L	miR-4736	CSE1L	[133]
2	hsa_circ_0007534	DDX42	miR-613	SLC25A22	[82]
3	hsa_circ_0006990	circVAPA	miR-125a	CREB5	[75]
4	hsa_circ_0079662	HOXA9	miR-324-5p	HOXA9	[105]
5	hsa_circ_0138414	circDENND4C	miR-760	GLUT1	[81]
6	hsa_circ_0000218	DCLRE1C	miR-139-3p	RAB1A	[260]
7	hsa_circ_0137008	PREX2	miR-338-5p	/	[95]
8	hsa_circ_0002211	circDDX17	miR-31-5p	KANK1	[103]
9	hsa_circ_0001313	circCCDC66	miR-510-5p	AKT2	[113]
10	hsa_circ_0000284	circHIPK3	miR-1207-5p	FMNL2	[51]
11	hsa_circ_0140388	circHUWE1	miR-486	/	[224]
12	hsa_circ_0031250	circPRMT5/circRNA_101320	miR-377	E2F3	[236]
13	hsa_circ_0000598	hsa_circ_001680/B2M	miR-340	BMI1	[102]
14	hsa_circ_0004277	WDR37	miR-512-5p	PTMA	[247]
15	hsa_circ_0001900	circCAMSAP1	miR-328-5p	E2F1	[55]
16	hsa_circ_0005963	ciRS-122/TMEM128	miR-122	PKM2	[37]
17	hsa_circ_0004680	circCCT3	miR-613	WNT3/VEGFA	[246]
18	hsa_circ_0008285	circCDYL	miR-150-5p	/	[91]
19	hsa_circ_0001178	USP25	miR-382, miR-587, miR-616	ZEB1	[119]
20	hsa_circ_0005100	circFMN2	miR-1182	hTERT	[177]
21	hsa_circ_0067835	circIFT80	miR-1236-3p	HOXB7	[66]
22	hsa_circ_0026344	ACVRL1	miR-183	/	[94]
23	hsa_circ_0021977	PSMC3	miR-10b-5p	p21, p53	[179]
24	hsa_circ_0014130	circPIP5K1A	miR-1273a	AP-1	[239]
25	hsa_circ_0053277	NRBP1	miR-2467-3p	MMP14	[233]
26	hsa_circ_0079993	POLR2J4	miRNA-203a-3p.1	CREB1	[227]
27	hsa_circ_0095155	circRNA CBL.11	miR-6778-5p	YWHAE	[111]
28	hsa_circ_0003854	hsa_circRNA_102958/PER2	miR-585	CDC25B	[248]
29	hsa_circ_0026782	circITGA7	miR-3187-3p	ASXL1	[90]
30	hsa_circ_0007142	DOCK1	miR-103a-2-5p	/	[217]
31	hsa_circ_0001955	hsa_circ_101555/CSNK1G1	miR-597-5p	CDK6, RPA3	[176]
32	hsa_circ_0007294	circANKS1B	miR-149	FOXM1, Slug protein	[244]
33	hsa_circ_0009361	GNB1	miR-582	APC2	[73]
34	hsa_circ_0001821	circPVT1/TCONS_00015354	miR-145	/	[252]
35	hsa_circ_0006990	circVAPA	miR-101	/	[74]
36	hsa_circ_0001313	circCCDC66	miR-338-3p	/	[114]
37	hsa_circ_0000615	circZNF609	miR-150	Gli1	[96]
38	hsa_circ_0000523	circ_006229/METTL3	miR-31	DDK1	[135]
39	hsa_circ_0136666	PRKDC	miR-136	SH2B1	[61]
40	hsa_circ_0072088	hsa_circRNA_103809/circZFR	miR-532-3P	FOXO4	[229]
41	hsa_circ_0007331	circRNA-ACAP2	miR-21-5p	Tiam1	[243]
42	hsa_circ_0013339	circRNA_100290/SLC30A7	miR-516b	FZD4	[134]
43	hsa_circ_0026782	circITGA7	miR-370-3p	ITGA7	[89]
44	hsa_circ_0026344	ACVRL1	miR-21, miR-31	/	[93]
45	hsa_circ_0071589	FAT1	miR-600	EZH2	[230]
46	hsa_circ_0000284	circHIPK3	miR-7	FAK, IGF1R, EGFR, YY1	[50]
47	hsa_circ_0020397	DOCK1	miR-138	TERT, PD-L1	[238]
48	hsa_circ_0001946	ciRS-7/CDR1as/CDR1	miR-7	EGFR, IGF-1R	[170]
49	hsa_circ_0001313	circCCDC66	miR-33b, miR-93	MYC	[112]
50	hsa_circ_0001946	ciRS-7/CDR1as/CDR1	miR-7	EGFR, RAF1	[46]
51	hsa_circ_0055625	DUSP2	miR-106b	ITGB8	[218]
52	hsa_circ_0001946	ciRS-7/CDR1as/CDR1	miR-135a-5p	/	[171]
53	hsa_circ_0002360	circRUNX1	miR-145-5p	IGF1	[250]
54	hsa_circ_0000896	circFARSA	miR-330-5p	LASP1	[256]
55	hsa_circ_0007142	DOCK1	miR-122-5p	CDC25A	[245]
56	/	circ-001971	miR-29c-3p	VEGFA	[88]
57	hsa_circ_0008285	CDYL	miR-382-5p	PTEN	[92]
58	hsa_circ_0005615	NFATC3	miR-149-5p	TNKS	[136]
59	hsa_circ_0001461	circFAT1	miR-520b, miR-302c-3p	UHRF1	[84]
60	hsa_circ_0056618	SPOPL	miR-206	CXCR4, VEGF-A	[87]
61	hsa_circ_0000372	circAPLP2	miR-485-5p	FOXK1	[258]
62	hsa_circ_0023404	circRNA_100876/RNF121	miR-516b	/	[237]
63	hsa_circ_0008717	circABCB10	miR-326	CCL5	[241]
64	hsa_circ_0000977	circNOL10	miR-135a-5p, miR-135b-5p	KLF9	[255]
65	hsa_circ_0136666	PRKDC	miR-375	FOXM1	[101]
66	hsa_circ_0003602	circSAMRCC1	miR-140-3p	MMPs	[249]
67	hsa_circ_0006916	circHOMER1	miR-138-5p	HEY1	[83]
68	hsa_circ_0001806	CSPP1	miR-193-5p	COL1A1	[253]
69	hsa_circ_0000372	circAPLP2	miR-101-3p	Notch1	[259]
70	hsa_circ_0058514	circAGFG1	miR-4262, miR-185-5p	YY1	[232]
71	hsa_circ_0128846	ZFR	miR-1184	AJUBA	[226]
72	hsa_circ_0074169	circCTNNA1	miR-149-5p	FOXM1	[228]
